# Supplementary material for: Direct Competition between hnRNP C and U2AF65 Protects the Transcriptome from the Exonization of Alu Elements
Source: Cell. 2013 Jan 31;152(3):453–66. doi: 10.1016/j.cell.2012.12.023 (PMC3629564; doi:10.1016/j.cell.2012.12.023)
Supplement: Table S3. Validation of Alu Exon Changes Using RT-PCR, Related to Figure 3 and Data S1 — (A and B) Validation of Alu exons that were called as differentially regulated using DEXSeq and conditional thresholding (A, Data S1A) or that are more than 2-fold upregulated in the RNA-seq data (B, Data S1B). The percent PCR change in each HNRNPC knockdown was calculated as the difference of average percent inclusion in knockdown minus wt (Figure 3C). Information on both validated and nonvalidated exons are given. (C) Primer sequences for RT-PCR quantifications of known target exons of TDP-43, TIA/TIAL, PTB/nPTB, and hnRNP A1 (Data S1C). [file mmc2.xlsx]

## Sheet: Sheet1
Table S3A: Validation of DEXSeq-called Alu exon changes using RT-PCR.
Gene symbol	Gene description	Exon coordinates	Strand	RNA-seq p value KD1	RNA-seq p value KD2	% PCR change KD1	% PCR change KD2		Forward primer	Reverse primer	Product sizes in bp (ex/in)
Validated
ABCC5	ATP-binding cassette, sub-family C (CFTR/MRP), member 5	chr3:183727613-183727765	-	0.0362511	0.0018772	13.07	17.42		CTTCTGGGACGCACAGAGAC	CTGCTGTTTCCAAGGCATCT	84/237
AGL	amylo-alpha-1, 6-glucosidase, 4-alpha-glucanotransferase	chr1:100362392-100362678	+	1.19559e-07	4.68679e-10	44.13	50.33		CTGCTGGGGAAGGGATACTT	GGTACCCGCAAATGCTAAAA	100/381
CHAMP1	chromosome alignment maintaining phosphoprotein 1	chr13:115087538-115087807	+	1.11022e-16	1.66533e-15	2.95333	2.03667		GAATGCCTGCCTTTTGAAGA	TCTGTTACCAACACACACGGTTA	98/368
COX7B	cytochrome c oxidase subunit VIIb	chrX:77157241-77157364	+	1.88738e-14	1.11022e-16	6.62	6.59		TTCACGATGTTTCCCTTGGT	TTGCCATTGTTTGCTGAATG	73/197
DDX21	DEAD (Asp-Glu-Ala-Asp) box polypeptide 21	chr10:70730748-70730822	+	2.90999e-07	3.55528e-07	11.32	10.57		GAAAGAAGCCCAGGAGCTGT	AGGGTGATTTCCCTTTGCTT	96/171
DRAM1	DNA-damage regulated autophagy modulator 1	chr12:102283878-102284003	+	0.00276962	0.00337455	49.13	44.33		AGCCGCCTTCATTATCTCCT	TGGAGGTGTTGTTCCCGTAT	94/220
DTWD1	DTW domain containing 1	chr15:49925717-49925809	+	0.00452399	0.00283143	47.3267	45.1		TGCAAAACTCTTAGCACCTGAA	TCCAGGAAAAATGAGTGCAA	100/193
EI24	etoposide induced 2.4 mRNA	chr11:125445699-125445827	+	2.46456e-11	4.09991e-10	41.8335	36.3802		GCACAGAGAAGAGCCCAGAG	CACCATTCCAAGCACAACAC	91/220
GMPS	guanine monphosphate synthetase	chr3:155622100-155622259	+	0	0	11.14	14.14		CAGAGAAGATGGAGTTTTCAACA	GCAAAACAACTTCTTCCTTCTGA	83/243
HELLS	helicase, lymphoid-specific	chr10:96335892-96336032	+	3.57768e-08	2.45568e-05	76.65	72.5867		TTGTCTGTGGCCCTTTGTCT	TCCTCCTGGGTTCCATGATA	100/241
ITGB1	integrin, beta 1	chr10:33225278-33225351	-	7.99361e-15	5.43623e-08	5.97667	4.68667		GAGTCGCGGAACAGCAGG	TCCAATCCAGAAAATTGGTTG	90/164
KIAA1432	KIAA1432	chr9:5721909-5722123	+	7.8075e-10	4.92934e-08	30.5333	22.53		TGGGTTTGCTGTTGTATTTAATG	ATCTTGTGGCCAAACTCCAT	100/315
LOH12CR1	loss of heterozygosity, 12, chromosomal region 1	chr12:12614291-12614418	+	0.00729487	0.00436944	23.03	15.8567		CCGTTGCTTTTGACCAGAAT	CCTGCATGAAGCTGAACAGA	84/212
MBD3	methyl-CpG binding domain protein 3	chr19:1583252-1583359	-	2.42279e-10	1.66449e-10	61.66	58.9133		CCCAGCAACAAGGTCAAGAG	GCTCAGCTTCTTCTCCCAGA	78/186
MIPEP	mitochondrial intermediate peptidase	chr13:24459914-24460046	-	0.00119778	0.00499408	39.68	26.72		AGACCGTGCTGATCTTCGAT	AGGGTGAGCGATTTTCACAA	83/216
MLL5	myeloid/lymphoid or mixed-lineage leukemia 5	chr7:104678831-104678972	+	9.55536e-06	2.23185e-06	75.38	63.26		GAGGTGCGGAGAGACTCCTT	CCACAGTGCTCATTGCAAAC	70/212
MTO1	mitochondrial translation optimization 1 homolog	chr6:74181183-74181279	+	0.0012847	0.00129532	30.5133	28.4667		CGTGTCAGTGGGGTTGTTTT	TCATGCCTCTCAGAAATGTCC	88/185
NOLC1	nucleolar and coiled-body phosphoprotein 1	chr10:103921014-103921088	+	2.42378e-06	7.54071e-06	10.95	11.6767		GAAAAGAAAAAGGCGGCAGT	CTTGGCCTGAGGAGTCTCTG	99/174
NSUN3	NOP2/Sun domain family, member 3	chr3:93782656-93782884	+	0.0312529	0.0037111	41.8335	36.3802		TCCCTGGAGGCTTTTTGATA	CCCCTCTGATTTTGCTTTCA	96/325
NVL	nuclear VCP-like	chr1:224506353-224506519	-	0.00154689	0.00109602	49.4067	44.6133		GGCAAATATGTGGACATTGG	GCATTTCTTTTTCTTCGACCA	83/250
PEX14	peroxisomal biogenesis factor 14	chr1:10579860-10580033	+	9.34356e-10	8.88178e-16	14.1033	14.0267		TCCAGGAAGTGAAAATGTGCT	CCCGGGAATTCTGTAGAAAC	74/248
POLE	polymerase (DNA directed), epsilon	chr12:133245925-133246041	-	2.11405e-09	4.71168e-07	50.9767	43.8967		AAAGTGCCTGTGGAGCAAGT	GTCCTTCAGGGAGGCAAGC	78/195
PTS	6-pyruvoyltetrahydropterin synthase	chr11:112100140-112100209	+	5.34702e-08	2.60963e-10	26.6667	27.6267		CTGTTTGGGAAATGCAACAA	TCTCCATGTACTGTCACCAC	88/158
PUM1	pumilio homolog 1 (Drosophila)	chr1:31427791-31427907	-	6.11733e-14	8.10463e-15	25.7967	22.36		AGGGACCAGGACATTCACAG	ATCTTCCACTGCCATTCGTG	99/216
QTRT1	queuine tRNA-ribosyltransferase 1	chr19:10817384-10817501	+	1.49292e-09	2.87249e-07	45.8767	42.93		AGAAATCCGTGCAGATCCAG	ACGTGGCCCAGTCACAGTA	89/207
RACGAP1	Rac GTPase activating protein 1	chr12:50395724-50395843	-	0.000121735	4.61707e-05	29.03	22.8533		TTGGGACTCTTCTTTGGTGAA	GGGGACCATCAACAAACTGT	86/206
RAD52	RAD52 homolog (S. cerevisiae)	chr12:1040003-1040133	-	2.59624e-08	5.07415e-08	61.6567	52.7		CATCCAGAAGGCCCTGAG	ACCCGATGACCCTCAATGTA	99/230
SASS6	spindle assembly 6 homolog (C. elegans)	chr1:100592208-100592320	-	0.00101622	0.0119304	3.83667	2.07333		TGCAGGTGAAATGCAAAGAC	GAAACTGATTGTAGTTCAATGCTCA	73/186
SF3B3	splicing factor 3b, subunit 3, 130kDa	chr16:70558767-70558920	+	0	5.66214e-15	41.19	35.32		TTGGTGGTGGCTTAAGTTTTG	CACCAACAGTACGGAGTCCA	96/250
SPG7	spastic paraplegia 7	chr16:89612280-89612438	+	0	5.55112e-16	54.17	60.8333		ATTTTGGACGGTGCTCTGAT	GGTGCTGCTCAAAAATCTCC	100/259
SSR1	signal sequence receptor, alpha	chr6:7297329-7297446	-	2.22045e-16	8.00104e-12	9.97	7.39333		GGGCTTCTGGTTATTGTTGG	TCATTCTGACTTGATGTACCCATT	98/216
SUGP2	SURP and G patch domain containing 2	chr19:19130696-19130791	-	2.12256e-06	5.28182e-07	40.7733	38.6567		AGGCCAAGGCTCCAAGTAGT	CGATGACACGTTTCACAAGC	96/192
SULT1A1	sulfotransferase family, cytosolic, 1A	chr16:28632584-28632796	-	0.000208343	8.15803e-06	10.7033	16.7567		CAAGTTGCTGTGCGACCA	ATCCTTTCCCTGGAGAATGC	85/298
TCFL5	transcription factor-like 5 (basic helix-loop-helix)	chr20:61487477-61487601	-	0.000250036	0.000103584	46.2333	41.6833		GAGAGGCATAACCGAATGGA	TGCAGAACGGCACTAAGAGA	85/210
TNPO3	transportin 3	chr7:128659925-128660049	-	0.000319027	0.000140899	35.1867	33.4667		CTTTACCACGACCCAGATCC	TGGTCTGAGATCTCCCATGC	95/220
TOR1AIP1	torsin A interacting protein 1	chr1:179858973-179859016	+	0.00362941	0.00292472	31.7833	26.6		ACGTCGACCCCCTCTAAGAT	TTCAGAGAAATTGACCTTCTGTTG	70/141
VHL	von Hippel-Lindau tumor suppressor	chr3:10190388-10190498	+	0.00310525	0.00135943	37.31	30.8567		GACGGACAGCCTATTTTTGC	TTGACTAGGCTCCGGACAAC	86/197
WRN	Werner syndrome, RecQ helicase-like	chr8:30921259-30921318	+	1.78756e-05	1.89164e-05	88.5067	86.6167		TGCTAGTGATTGCTCTTTCCTG	GTGGCCACTCCATGTCAAAT	86/146
ZFX	zinc finger protein, X-linked	chrX:24194577-24194784	+	0	5.77736e-10	58.4547	52.8139		TGCTCAGCTTCCCGAGTAAC	TCCATGTGTGTACCATCAGC	74/282
Not validated
BRWD1	bromodomain and WD repeat domain containing 1	chr21:40676402-40676536	-	0.000144015	0.000356315	4.10667	1.78333		GTTGCCGAAGAGATTGGACT	AGGAGCCACATGCTTATTGG	85/220
DCUN1D5	DCN1, defective in cullin neddylation 1, domain containing 5	chr11:102951410-102951733	-	9.5327e-06	0.000163578	0	0		GGAAGAATGGTTAAAGGGAATG	CTGTGAGCGCAAAAAGTCAA	85/409
SFXN1	sideroflexin 1	chr5:174918497-174918635	+	0.0027508	0.000564924	0	0		CTGCACTGAGCGGGACCT	TTTGGTGGTAGTTCTCCAGACA	83/222
SSH2	slingshot homolog 2 (Drosophila)	chr17:28252264-28252573	-	3.91803e-06	1.91534e-06	-17.66	-7.70333		GCTTTGGTCACGGTCCAG	TTCTTCCTCCCCACTGTCTG	84/394
Table S3B: Validation of Alu exon that are more than 2-fold upregulated in the RNA-seq data using RT-PCR.
Gene symbol	Gene description	Exon coordinates	Strand	RNA-seq p value KD1	RNA-seq p value KD2	% PCR change KD1	% PCR change KD2		Forward primer	Reverse primer	Product sizes in bp (ex/in)
Validated
ADSSL1	adenylosuccinate synthase like 1	chr14:105203269-105203425	+	0.0759	2.66e-06	63	65.5		GAGTACGACTTCCACCTGCTG	CAAACAAGCCTGGCAAGTG	97/254
BLM	Bloom syndrome, RecQ helicase-like	chr15:91267265-91267374	+	0.0685	0.00328	21	15.9		GGGAAGTTTGGATCCTGGTT	GACGTTCTAGTTGCTCCTGTAGA	96/206
CDK5RAP2	CDK5 regulatory subunit associated protein 2	chr9:123333181-123333269	-	0.0031	0.0993	56.8	48.7		AATGCTGGGTTGGGAAATG	AGTCCTTCATGTTCCGTGCT	82/171
CGRRF1	cell growth regulator with ring finger domain 1	chr14:54994502-54994601	+	0.131	0.0029	31.2	22		TCACTAATCCATCTTCAGCTTCA	CCCCCAGTAGCATGTAAGGA	89/189
CSPP1	centrosome and spindle pole associated protein 1	chr8:67987041-67987161	+	0.0519	0.000225	62	58.1		GCCGAAGACAAAGCAGAGTT	TCAGAAAGCTTCGCTGACAA	77/198
DAP3	death associated protein 3	chr1:155678824-155678918	+	0.0942	0.0101	40.4	35.6		GTGTGTCGGTCGCCTAGTCT	GCCTTGTTATTCCTTTCAGCA	75/170
DDX23	DEAD (Asp-Glu-Ala-Asp) box polypeptide 23	chr12:49233258-49233334	-	0.0665	0.00431	20.5	19.8		GAGCTTCTGGCCAAGAAAAA	CTTCAGCCTCTCGTTCTGCT	82/159
EDC3	enhancer of mRNA decapping 3 homolog (S. cerevisiae)	chr15:74972143-74972252	-	0.0117	0.0101	8.8	6.7		CAGCCTGGTCTTGAATTCCT	GGAGCAACAAAAACCGTCAT	98/208
IL6R	interleukin 6 receptor	chr1:154409911-154410069	+	0.113	0.00817	2.1	11.2		CGAGTGGAGCGAGTGGAG	GGTGGACACCTCGTTCTCAG	85/244
NPLOC4	nuclear protein localization 4 homolog (S. cerevisiae)	chr17:79530947-795310054	-	0.0283	0.111	26	22		TTTCGCAAAATCCATTTCCT	TAGGTGGCCAAGCTATGGAA	76/135
NUP133	nucleoporin 133kDa	chr1:229601516-229601634	-	*	*	25.2	39.6		GAATGGGCTGAAGTGGTGAT	TTTTGGCGATAATGACTAGCAG	77/196
NUP160	nucleoporin 160kDa	chr11:47848627-47848746	-	0.0162	0.0748	2.9	4.6		CCACCATGGGACTCTACCTG	CTCAGTGCTCACCAACTGGA	83/203
PCNX	pecanex homolog (Drosophila)	chr14:71520031-71520129	+	0.0518	0.0204	1.6	2.7		TCCGACCTGTGAAATTCTGG	TATCAAGCTGGGAAGCCAAT	84/183
RPS15A	ribosomal protein S15a	chr16:18797615-18797658	-	0.00682	0.0917	4.4	4.2		AACCTCACAGGCAGGCTAAA	TTCTGCCATTTTTCCAGGTC	83/197
YARS2	tyrosyl-tRNA synthetase 2, mitochondrial	chr12:32905908-32906083	-	0.0105	0.775	11.1	8.4		TCAATTCTTTGTCAGGCAACC	GAAGGGGCAGGAAAGTGAAC	71/247
ZNF791	zinc finger protein 791	chr19:12723040-12723130	+	0.000911	0.171	32	10.1		TCCGTGAACCTTAGGGACAA	GGCTGAAGCTCACAGACACA	89/180
Not validated
HAUS2	HAUS augmin-like complex, subunit 2	chr15:42852980-42853068	+	0.202	0.00626	0	0		CCAGAAAAACCTGGAAATTGA	TGAGCCAAAAAGAAAGGATGA	78/167
KIAA0101	KIAA0101	chr15:64671411-64671508	-	0.00417	0.675	0	0		TGCTTGGTTCTTCCACCTCT	GGGTTCCCTCCTGCATATTT	82/180
STAG1	stromal antigen 1	chr3:136111495-136111604	-	0.0208	0.0631	1.1	-0.8		ACTGATGGCTCTCCTTCCAA	GCAAACAGCCAAAAAGGATT	72/182
NUP98	nucleoporin 98kDa	chr11:3718950-3719043	-	0.0339	0.114	0	0		TGGCTACCCACAAACTGAGA	GCTACCTCACAGGCAAAAGG	100/194
* The NUP133 Alu exon was identified by visual inspection of our RNA-seq data and not called by our bioinformatics analysis.
Table S3C: Control exons for the TDP-43, TIA/TIAL, PTB/nPTB and HNRNPA1 knockdown experiments
Gene symbol	Gene description	Exon coordinates	Strand	Forward primer		Reverse primer			Product sizes in bp (ex/in)	Known to be regulated by
ANXA7	annexin A7	chr10:75155802-75155867	-	TCAGTATCCTGGAGGACAACCT		GCAGCTGGTCGGATAGTTCC			84/150	PTB/nPTB (Spellman et al., 2007)
MRPS18C	mitochondrial ribosomal protein S18C	chr4:84379499-84379582	+	TTCACAACAGGTATCCAGCAA		TGCCTTCCATAAATGCATCC			81/165	TIA/TIAL (Wang et al., 2010)
POLDIP3	polymerase (DNA-directed), delta interacting protein 3	chr22:42997977-42998062	-	TGCTCTGAAGCTCACCAAAA		GGAACGGAAGCTATACCATCAT			75/161	TDP-43 (Tollervey et al., 2011)
PPP3CB	protein phosphatase 3, catalytic subunit, beta isozyme	chr10:75199630-75199659	-	ACAGGGATGTTGCCTAGTGG		ATCCAAACCCTTTGCCTCTT			117/147	hnRNP A1 (Venables et al., 2008)
