# Supplementary material for: Direct Competition between hnRNP C and U2AF65 Protects the Transcriptome from the Exonization of Alu Elements
Source: Cell. 2013 Jan 31;152(3):453–66. doi: 10.1016/j.cell.2012.12.023 (PMC3629564; doi:10.1016/j.cell.2012.12.023)
Supplement: Table S4. Gene Ontology Analysis of the 1,572 Genes Containing Alu Exons, Related to Extended Experimental Procedures — Gene Ontology Biological Processes identified using the PANTHER (Protein ANalysis THrough Evolutionary Relationships) Classification System. All categories with at least ten members are listed. See also “Gene Ontology Analysis of Alu Exon-Containing Genes” in Extended Experimental Procedures. [file mmc3.xls]

## Sheet: analysis.txt
Table S4. Gene Ontology (GO) analysis of the 1,572 genes containing Alu exons. Categories with at least ten members
are shown (Continued next page).
GO Biological Process	Number of genes with Alu exons	Total in human	Enriched (+) or depleted (-)	p value
metabolic process	685	7511	+	2.32e-19
primary metabolic process	654	7131	+	1.2e-18
Unclassified	432	7108	-	0.000282
cellular process	339	5326	-	0.0325
nucleobase, nucleoside, nucleotide and nucleic acid metabolic process	334	3297	+	3.09e-13
protein metabolic process	269	2803	+	2.28e-08
transport	193	2369	+	0.011
cell communication	175	3631	-	1.29e-08
signal transduction	169	3451	-	1.05e-07
transcription from RNA polymerase II promoter	156	1987	+	0.0592
transcription	156	1993	+	0.0638
protein transport	129	1254	+	7.77e-06
intracellular protein transport	129	1254	+	7.77e-06
protein modification process	112	1177	+	0.000584
cell cycle	109	1152	+	0.000833
regulation of transcription from RNA polymerase II promoter	104	1563	-	0.349
developmental process	92	2093	-	4.5e-07
proteolysis	86	987	+	0.0202
cellular component organization	85	989	+	0.0277
immune system process	75	1677	-	1.35e-05
intracellular signaling cascade	73	1017	+	0.401
RNA metabolic process	64	494	+	2.69e-06
vesicle-mediated transport	64	801	+	0.14
cell surface receptor linked signal transduction	59	1628	-	5.33e-09
DNA metabolic process	59	373	+	1.13e-08
protein amino acid phosphorylation	58	658	+	0.0413
lipid metabolic process	54	836	-	0.324
carbohydrate metabolic process	52	687	+	0.282
translation	49	354	+	7.35e-06
response to stimulus	49	1115	-	0.000266
system process	47	1410	-	3.04e-09
neurological system process	45	1155	-	8.3e-06
organelle organization	44	261	+	1.5e-07
apoptosis	43	681	-	0.294
cellular component morphogenesis	41	734	-	0.0855
anatomical structure morphogenesis	41	734	-	0.0855
mRNA processing	40	298	+	9.27e-05
mitosis	39	390	+	0.0171
establishment or maintenance of chromatin architecture	38	235	+	2.68e-06
system development	38	1206	-	7.9e-09
reproduction	35	368	+	0.0419
cell adhesion	34	864	-	0.000146
gamete generation	33	335	+	0.0316
endocytosis	32	353	+	0.081
DNA repair	32	192	+	8.87e-06
nuclear mRNA splicing, via spliceosome	31	218	+	0.000208
ectoderm development	27	827	-	4.32e-06
generation of precursor metabolites and energy	27	285	+	0.0692
ion transport	26	628	-	0.00251
nervous system development	25	738	-	2.9e-05
cellular amino acid metabolic process	25	266	+	0.0832
cellular amino acid and derivative metabolic process	25	266	+	0.0832
mesoderm development	25	754	-	1.57e-05
respiratory electron transport chain	24	262	+	0.108
cell motion	23	448	-	0.0795
DNA replication	23	155	+	0.000742
cation transport	22	506	-	0.0114
protein amino acid glycosylation	22	200	+	0.026
cell-cell signaling	22	862	-	1.03e-08
nuclear transport	21	98	+	8.9e-06
Table S4. Gene Ontology (GO) analysis of the 1,572 genes containing Alu exons (Continued).
GO Biological Process	Number of genes with Alu exons	Total in human	Enriched (+) or depleted (-)	p value
spermatogenesis	21	187	+	0.0241
protein targeting	19	144	+	0.00695
response to stress	18	265	-	0.525
purine base metabolic process	18	100	+	0.000314
G-protein coupled receptor protein signaling pathway	17	680	-	2.78e-07
cell-cell adhesion	16	442	-	0.00253
phospholipid metabolic process	16	206	+	0.36
sensory perception	15	384	-	0.00989
induction of apoptosis	15	247	-	0.357
protein folding	14	197	+	0.501
polysaccharide metabolic process	14	225	-	0.403
MAPKKK cascade	14	272	-	0.154
coenzyme metabolic process	13	92	+	0.0139
transmembrane receptor protein tyrosine kinase signaling pathway	13	242	-	0.213
exocytosis	13	277	-	0.0886
DNA recombination	13	77	+	0.00345
meiosis	13	89	+	0.0108
synaptic transmission	13	462	-	0.000102
phosphate metabolic process	13	140	+	0.182
chromosome segregation	12	128	+	0.185
cytokinesis	12	102	+	0.0566
transcription initiation from RNA polymerase II promoter	11	85	+	0.0383
visual perception	11	260	-	0.0527
receptor-mediated endocytosis	11	131	+	0.305
response to toxin	11	83	+	0.0332
monosaccharide metabolic process	11	151	+	0.477
negative regulation of apoptosis	11	157	+	0.528
cellular amino acid biosynthetic process	10	64	+	0.0156
immune response	10	475	-	2.33e-06
general transcription from RNA polymerase II promoter	10	45	+	0.00146
steroid metabolic process	10	197	-	0.197
lipid transport	10	166	-	0.399
calcium-mediated signaling	10	158	-	0.463
fatty acid metabolic process	10	204	-	0.164
