# Supplementary material for: Direct Competition between hnRNP C and U2AF65 Protects the Transcriptome from the Exonization of Alu Elements
Source: Cell. 2013 Jan 31;152(3):453–66. doi: 10.1016/j.cell.2012.12.023 (PMC3629564; doi:10.1016/j.cell.2012.12.023)
Supplement: Table S5. Information on Oligonucleotides, Related to Figures 5, 6, and S6 — (A) Oligonucleotides used for reverse transcription (RT) in iCLIP experiments. RT primers were phosphorylated at the 5′ end. Barcode sequences are given for each replicate experiment, consisting of the replicate-specific barcode (nucleotides 4–7) and the random barcode indicated by N for any nucleotide. (B) Oligonucleotides used for cloning of minigene reporter plasmids (see Extended Experimental Procedures). (C) Oligonucleotides used for RT-PCR quantifications of the minigene reporter constructs (Figures 5, 6 and S6). [file mmc4.xlsx]

## Sheet: Sheet1
	Table S5: Oligonucleotides for reverse transcription of iCLIP experiments, cloning of minigene reporter plasmids and RT-PCR quantification
	Experiment	Primer name	Primer sequence1	Barcode2
	hnRNP C replicate 1	Rclip2	NNACAANNNAGATCGGAAGAGCGTCGTGgatcCTGAACCGC	NNNTTGTNN
		Rclip3	NNATTGNNNAGATCGGAAGAGCGTCGTGgatcCTGAACCGC	NNNCAATNN
		Rclip4	NNAGGTNNNAGATCGGAAGAGCGTCGTGgatcCTGAACCGC	NNNACCTNN
		Rclip5	NNCGCCNNNAGATCGGAAGAGCGTCGTGgatcCTGAACCGC	NNNGGCGNN
	hnRNP C replicate 2	Rclip1	NNAACCNNNAGATCGGAAGAGCGTCGTGgatcCTGAACCGC	NNNGGTTNN
		Rclip2	NNACAANNNAGATCGGAAGAGCGTCGTGgatcCTGAACCGC	NNNTTGTNN
		Rclip3	NNATTGNNNAGATCGGAAGAGCGTCGTGgatcCTGAACCGC	NNNCAATNN
		Rclip6	NNCCGGNNNAGATCGGAAGAGCGTCGTGgatcCTGAACCGC	NNNCCGGNN
		Rclip9	NNGCCANNNAGATCGGAAGAGCGTCGTGgatcCTGAACCGC	NNNTGGCNN
		Rclip10	NNGACCNNNAGATCGGAAGAGCGTCGTGgatcCTGAACCGC	NNNGGTCNN
		Rclip13	NNTCCGNNNAGATCGGAAGAGCGTCGTGgatcCTGAACCGC	NNNCGGANN
		Rclip14	NNTGCCNNNAGATCGGAAGAGCGTCGTGgatcCTGAACCGC	NNNGGCANN
		Rclip16	NNTTAANNNAGATCGGAAGAGCGTCGTGgatcCTGAACCGC	NNNTTAANN
	U2AF65 (Ctrl) replicate 1	Rclip9	NNGCCANNNAGATCGGAAGAGCGTCGTGgatcCTGAACCGC	NNNTGGCNN
	U2AF65 (Ctrl) replicate 2	Rclip16	NNTTAANNNAGATCGGAAGAGCGTCGTGgatcCTGAACCGC	NNNTTAANN
	U2AF65 (KD1) replicate 1	Rclip9	NNGCCANNNAGATCGGAAGAGCGTCGTGgatcCTGAACCGC	NNNTGGCNN
	U2AF65 (KD1) replicate 2	Rclip16	NNTTAANNNAGATCGGAAGAGCGTCGTGgatcCTGAACCGC	NNNTTAANN
	U2AF65 (KD2) replicate 1	Rclip9	NNGCCANNNAGATCGGAAGAGCGTCGTGgatcCTGAACCGC	NNNTGGCNN
	1 RT primers were phophorylated at the 5' end; N indicates a mixture of the four bases A, G, T and C.
	2 Each barcode consists of the replicate-specific barcode (nucleotides 4-7) and the random barcode indicated by N for any nucleotide.
	Reporter minigene	Name	5' to 3' sequence
	CD55_wt	CD55_wt_F1	TTAAGCGGCCGCTCCTTTTTTTCCCCTTCGTCT
		CD55_wt_R1	CATCTGCTTAAAAGACATCCCATGCTCACG
		CD55_wt_F2	GGATGTCTTTTAAGCAGATGCCTGACTTCG
		CD55_wt_R2	AATTTCTAGAGCTAAGAATGTGATTCCAGG
	CD55_3mut	CD55_3mut_F	TCTTTCTTTTCTTTATTTTATTTTTATTTTCTTTTTGAGACAGGTTCTCGTCCTGTCACCCAG
		CD55_3mut_R	AACCTGTCTCAAAAAGAAAATAAAAATAAAATAAAGAAAAGAAAGAAAACAAATCTAGCATATATAGAAT
	CD55_5mut	CD55_5mut_F	ACCCGGCTAAGTTCTTGAAATTTATTTCTTGTAGAGACAGGATTTTCCTATGTTGCCCAGGCTGGTTTCA
		CD55_5mut_R	TCTCTACAAGAAATAAATTTCAAGAACTTAGCCGGGTGTCGTGGCACACACCTGTAGTACCAGCTACTTG
	NUP133_wt	NUP133_wt_F	AATTGGATCCGGGTAGTTGTTACCCATCAC
		NUP133_wt_R	AATTGAATTCTTCTAAAAATGATGGGTCATTAG
	NUP133_3mut	NUP133_3mut_F	TCTTTTCTTTTCTTTCTTTTCTTTTCTTTGTGAGACATGGTCTCACTCCATTGCCCAGGCTGGGTTTATA
		NUP133_3mut_R	TGTCTCACAAAGAAAAGAAAAGAAAGAAAAGAAAAGAAAATGAGAGAAAAAAGTCAGCACAGATCTGCAT
	NUP133_5mut	NUP133_5mut_F	CACGCCACGATGCCCAGGTAATTCTAAAAATTTCTTGTACAGATGGGGTCTCACTATGTTGTCAG
		NUP133_5mut_R	ATCTGTACAAGAAATTTTTAGAATTACCTGGGCATCGTGGCGTGCACCTACCGTCCCAGCTACTT
	PTS_wt	PTS_wt_F	TACAGCGGCCGCGAATGTGATACTTGTGTCAT
		PTS_wt_R	TACATCTAGACAATCTGCAAAAACCACACA
	PTS_disease	PTS_disease_F	TTCATAAAAGTTATTAATGTGTTCCACTCTTTTTGCCCAG
		PTS_disease_R	CTGGGCAAAAAGAGTGGAACACATTAATAACTTTTATGAA
	RT-PCR quantification	Name	5' to 3' sequence
	CD55 minigene	Vector_F	ATACGACTCACTATAGGGAGAC
		CD55_R	CAAGCAAACCTGTCAACGTG
	NUP133 minigene	NUP133_F	GAATGGGCTGAAGTGGTGAT
		Vector_R	AATAGGGCCCTCTAGATGCATG
	PTS minigene	Vector_F	ATACGACTCACTATAGGGAGAC
		PTS_R	TCTCCATGTACTGTCACCAC
